# Supplementary material for: CBCT-based online adaptive radiotherapy of the prostate bed: first clinical experience and comparison to nonadaptive conventional IGRT
Source: Strahlenther Onkol. 2024 Nov 5;201(8):767–78. doi: 10.1007/s00066-024-02323-6 (PMC12283463; doi:10.1007/s00066-024-02323-6)
Supplement: Supplementary file 1 — The Supplementary Information provides a table containing the complete raw data set for all fractions analyzed in this study [file 66_2024_2323_MOESM1_ESM.xlsx]

## Sheet: data
Parameter / Fraction	1	2	3	4	5	6	7	8	9	10	11	12	13	14	15	16	17	18	19	20	21	22	23	24	25	26	27	28	29	30	31	32	33	34	35	36	37	38	39	40	41	42	43	44	45	46	47	48	49
Time CT-CT [min]	19	13	12	11	12	12	12	12	11	14	17	14	15	14	13	14	12	13	16	13	13	13	17	14	14	11	15	17	13	17	12	12	14	15	11	12	12	13	12	12	12	10	16	15	16	19	16	15	13
CTV Vol. [cm³]	32	28	29	23	31	28	30	24	27	31	43	29	28	28	32	28	26	31	25	27	21	21	22	24	19	20	28	32	26	23	21	30	23	127	131	132	128	111	110	125	120	125	112	98	114	112	112	95	105
CTV Vol. [%]	1.06667	0.933333	0.966667	0.766667	1.03333	0.933333	1	0.8	0.9	1.03333	1.43333	0.966667	0.933333	0.933333	1.06667	0.933333	0.866667	1.03333	0.833333	0.9	0.7	0.7	0.733333	0.8	0.633333	0.666667	0.933333	1.06667	0.866667	0.766667	0.7	1	0.766667	1.11404	1.14912	1.15789	1.12281	0.973684	0.964912	1.09649	1.05263	1.09649	0.982456	0.859649	1	0.982456	0.982456	0.833333	0.921053
CTV D98% [%] SCH	96.6	96.9	96.8	97.4	97.1	97	97.2	96.9	97.1	97.4	96.8	97	97.3	97.6	97.5	96.6	97.5	96.9	97.8	97.8	98.1	97.8	97	97.2	98	97.1	96.8	62.5	96.7	96.7	97.9	97.5	97.7	97.4	95.5	95.9	95	96.9	96	95.9	96.2	97.1	96.9	96.9	96.4	96.1	97.4	96.4	96
CTV D98% [%] ADP	97.8	98	97.8	97.8	97.9	98	98	97.9	98	97.6	98.4	97.4	97.8	98.2	98.2	98.3	97.9	98.2	98	98.2	98.1	97.7	97.5	97.4	97.8	97.8	97.9	97.3	98.7	98.5	98.6	98.6	97.7	98	98.1	97.5	97.5	97.7	97.5	97.9	97.7	97.8	97.3	98	97.7	96.6	98.5	98.3	98.5
CTV D98% [%] VER	98	98.1	98.1	98	97.6	97.9	98.2	97.8	98.3	97.7	98.7	97.5	98	98.1	98.5	98.1	97.7	98.6	97.7	98.4	98	97.6	97.4	97.4	97.9	97.5	97.5	97.5	98.5	98.5	98.4	98.6	97.6	98.5	98.2	97.9	97.6	97.8	97.8	98.3	98.1	98.1	97.2	97.9	97.8	96.7	98.7	98.2	98.9
PTV Vol. [cm³]	100	88	92	81	94	89	94	81	88	75	97	74	70	71	78	72	67	77	64	70	57	55	60	64	56	56	70	79	67	64	60	73	61	252	269	264	253	224	217	255	237	251	219	201	221	220	217	193	212
PTV Vol. [%]	1.08696	0.956522	1	0.880435	1.02174	0.967391	1.02174	0.880435	0.956522	0.815217	1.05435	0.804348	0.76087	0.771739	0.847826	0.782609	0.728261	0.836957	0.695652	0.76087	0.619565	0.597826	0.652174	0.695652	0.608696	0.608696	0.76087	0.858696	0.728261	0.695652	0.652174	0.793478	0.663043	1.12	1.19556	1.17333	1.12444	0.995556	0.964444	1.13333	1.05333	1.11556	0.973333	0.893333	0.982222	0.977778	0.964444	0.857778	0.942222
PTV D98% [%] SCH	77.7	92.6	90.4	88.5	90.7	81.4	93.1	94.5	91.7	89	73.8	92.6	93.1	94.5	94.7	94.2	93.2	92.7	84.4	93.6	96.3	95.9	95.2	95.5	94.2	94.6	68.4	46.9	93.3	94.3	96.4	92.6	97.1	49.1	35.8	53.5	36	89.2	92.5	66.7	68.3	64.9	89.2	94.1	92.5	86.9	84.6	93.5	87.4
PTV D98% [%] ADP	94.1	95.2	94.7	95	94.8	94.8	94.7	95	95	95.1	97.1	95.3	96.5	95.8	96.4	95.3	96.4	97	96.7	96.1	96.7	94.8	95.7	95.4	96.3	96.3	96.3	96.4	95.8	96.2	96	97.3	96.1	97.1	97	97	96.9	95.8	96.2	97	96.3	96.8	96.5	97	96.7	95.8	96.3	96.9	97.8
PTV D98% [%] VER	96.9	95.6	94.9	94.9	95.4	95.5	93.1	94.2	95.6	96.3	97.9	90.5	97.2	97	96.9	96.1	96.4	97.8	95.6	96.5	97.1	94.8	96.5	94.2	96.6	97.1	95.8	96.9	95.9	96.5	95.8	97.1	96.3	96.2	96.8	97.2	96.9	95.6	96.2	97.5	97.2	96.8	96	96.9	94.1	95.6	96.8	95.2	97
PTV D2% [%] SCH	102.2	102.1	102.3	102.8	102.5	102.4	102.7	102.2	102.6	102.8	103.1	102.5	102.9	103	103	101.8	102.4	102.1	102.6	103.4	103	102.4	102	102	102.6	102.2	102.9	102.5	102.1	101.9	102.9	102.6	102.9	102.4	101.7	102	102.4	101.9	101.8	102.1	103.1	102.5	101.9	102	102.3	102	102.4	102	102.3
PTV D2% [%] ADP	102.8	103.4	103.2	104.5	102.9	103.2	102.7	103.6	103.3	103	103.2	103	103.5	102.8	103.4	103.7	103	102.8	102.8	103.3	104.1	103.5	103.1	104.4	104.8	103.7	103.6	104.5	103.5	103.4	103.9	102.9	103.4	102.6	102.6	102.2	102.4	102.6	103	102.5	102.7	102.5	103.8	102.4	102.3	105.4	103.1	103.6	103.3
PTV D2% [%] VER	103	104.4	103.8	105.1	104.1	103.8	103.4	104	104.1	103.6	103.8	103.7	104.1	103.1	104.2	104.3	103.9	103.5	103.4	103.8	104.9	103.9	104.1	105.3	105.1	104.2	104.1	105.1	103.5	104.1	104.3	103.3	104.4	103.1	102.8	102.7	103	103.1	103.5	103.1	103.3	103	103.8	102.5	102.6	105.7	103.4	104	103.8
Bladder Vol. [cm³]	285	101	170	52	115	61	135	66	65	141	120	117	81	125	114	110	88	174	52	128	50	85	91	79	63	80	54	47	179	170	84	168	92	239	443	335	213	134	82	350	156	244	366	298	214	287	153	102	258
Blase Vol. [%]	2.33607	0.827869	1.39344	0.42623	0.942623	0.5	1.10656	0.540984	0.532787	1.15574	0.983607	0.959016	0.663934	1.02459	0.934426	0.901639	0.721311	1.42623	0.42623	1.04918	0.409836	0.696721	0.745902	0.647541	0.516393	0.655738	0.442623	0.385246	1.46721	1.39344	0.688525	1.37705	0.754098	2.13393	3.95536	2.99107	1.90179	1.19643	0.732143	3.125	1.39286	2.17857	3.26786	2.66071	1.91071	2.5625	1.36607	0.910714	2.30357
Bladder Dmean [Gy] SCH	0.43	0.83	0.62	1.29	0.79	1.1	0.69	1.02	1.111	0.63	0.73	0.68	0.86	0.61	0.72	0.72	0.81	0.5	1.09	0.63	1.23	0.79	0.78	0.84	1.07	0.89	1.14	1.27	0.5	0.55	0.86	0.57	0.85	0.82	0.62	0.71	0.8	1	1.04	0.67	0.86	0.76	0.62	0.67	0.78	0.72	0.92	1.09	0.71
Bladder Dmean [Gy] ADP	0.52	0.78	0.63	1.19	0.79	1.09	0.69	0.87	1.06	0.69	0.8	0.7	0.84	0.68	0.71	0.74	0.76	0.64	1.07	0.72	0.94	0.69	0.76	0.78	0.88	0.8	1.19	1.37	0.48	0.53	0.77	0.65	0.77	1.07	0.87	1.01	1.08	1.08	1.08	0.91	1.05	1.03	0.82	0.87	1.03	0.94	1.07	1.07	0.9
Bladder Dmean [Gy] VER	0.51	0.78	0.64	1.16	0.79	1.13	0.68	0.87	1.05	0.71	0.8	0.65	0.86	0.67	0.71	0.73	0.79	0.66	1.06	0.7	0.94	0.69	0.75	0.76	0.89	0.82	1.25	1.4	0.47	0.53	0.76	0.67	0.75	1.11	0.6	1.04	1.1	1.11	1.07	0.93	1.06	1.06	0.82	0.88	1.07	0.94	1.09	1.13	0.95
Bladder V40Gy [%] SCH	16.6	33.6	24.7	57.8	32.2	47.3	27.4	43.4	47.7	24	28.6	26.5	35.2	23.5	28.4	28.8	32.4	19	46.9	24.7	51.6	31.6	31.5	34.2	45.8	35.5	50.2	54.6	18.4	21.2	34.9	22	33.7	30.5	22.8	26.5	29.7	39.6	41.7	24.8	32.3	28.1	23.5	25	30.6	27.7	37	46.5	27.4
Bladder V40Gy [%] ADP	20.8	30.8	25.1	46.8	32	44.3	27.5	35.3	43.2	26.8	32.6	27.1	33.9	26.8	27.8	27.8	28.9	25.5	40.7	27.3	37.4	26.8	27.8	29.3	33.2	27.9	48	57.6	17.8	20.2	30.2	25.9	30.9	43	32.5	40.4	42.4	43	43.2	34.3	42.2	39.2	30.6	31.4	40.6	35.7	41	42.6	32.4
Bladder V40Gy [%] VER	20.3	30.4	25.4	44.8	31.7	46.2	27	35	42	27.8	31.9	24	34.5	26.5	27.7	27.1	30.5	26.1	40.4	26	37.3	26.8	27.2	27.5	33.9	28.3	51.7	58.6	17.3	19.9	29.4	26.7	29.8	44.3	32.3	41.9	43.5	44.5	43.1	34.8	41.9	40.6	30.6	32	42.5	36.2	42.3	46.4	34.7
Rectum Vol. [cm³]	24	54	32	32	38	55	37	38	57	42	42	41	40	40	40	41	41	37	67	47	45	41	43	43	49	42	39	41	38	41	43	43	42	61	55	56	53	48	63	54	43	60	47	51	41	41	59	49	47
Rectum Vol. [%]	0.6	1.35	0.8	0.8	0.95	1.375	0.925	0.95	1.425	1.05	1.05	1.025	1	1	1	1.025	1.025	0.925	1.675	1.175	1.125	1.025	1.075	1.075	1.225	1.05	0.975	1.025	0.95	1.025	1.075	1.075	1.05	0.709302	0.639535	0.651163	0.616279	0.55814	0.732558	0.627907	0.5	0.697674	0.546512	0.593023	0.476744	0.476744	0.686047	0.569767	0.546512
Rectum Dmean [Gy] SCH																																		0.95	0.91	0.91	1.07	0.97	0.93	0.78	0.93	0.82	0.85	0.76	0.92	0.98	0.74	0.84	0.84
Rectum Dmean [Gy] ADP																																		0.66	0.68	0.72	0.75	0.71	0.69	0.67	0.69	0.65	0.67	0.65	0.68	0.72	0.67	0.66	0.62
Rectum Dmean [Gy] VER																																		0.7	0.68	0.71	0.73	0.72	0.69	0.67	0.69	0.64	0.66	0.63	0.62	0.72	0.67	0.6	0.62
Rectum V40Gy [%] SCH	20.8	18.3	21	24.3	19.2	21.1	21.1	21.8	17.1	21.9	18.7	23.1	20.8	24.8	21.3	22.2	23.1	22	19.4	19.2	25.8	23.9	23.8	22.6	23.3	27.1	23.2	22.1	22.4	23.4	21.4	18.7	24.3	27.7	29.5	23.3	36.5	29.8	24.9	22.2	26.1	21.8	27.1	23.6	27.9	33.5	17.2	21	23.7
Rectum V40Gy [%] ADP	23.1	16.6	19.8	23.2	19.6	17.2	19.2	23.3	16.9	16.8	27.1	17.7	23.4	21.1	21.6	17.9	21.7	21.6	15.9	16.2	21.1	16.4	18.6	17.3	20	23.6	22.3	26.9	19.3	21.7	18.5	19.7	16.9	18.4	19.7	21.4	23.8	20.3	20.1	19.7	20.8	24.6	17.9	18.2	18.8	22.8	16	15.2	15.8
Rectum V40Gy [%] VER	26.8	19.2	18.7	24.8	20.7	16.9	20.1	24.2	18.1	17.7	28.6	21.8	21.1	23.1	20.8	20.4	19.6	23.9	14.5	17.1	23.4	15	20.7	19.4	19.5	23.3	19.5	30.4	18.6	20.9	21.7	18.6	17.8	20	19.8	20.2	22.6	19.9	20.2	18.9	20.4	16.2	17.4	16.3	15	22.4	15.6	11.4	14.8
[truncated: 149 more columns]
